# Supplementary material for: The PHO signaling pathway directs lipid remodeling in Cryptococcus neoformans via DGTS synthase to recycle phosphate during phosphate deficiency
Source: PLoS One. 2019 Feb 21;14(2):e0212651. doi: 10.1371/journal.pone.0212651 (PMC6383925; doi:10.1371/journal.pone.0212651)
Supplement: S2 Table — (XLSX) [file pone.0212651.s002.xlsx]

## Sheet: PC
Name	Total PC	x10^6
WT Pi-	1123309	1.12331
WT Pi+	1.62443e+07	16.2443
pho4Δ Pi-	12405073	12.4051
pho4Δ Pi+	1.73505e+07	17.3505
	SD
WT Pi-	193744	0.193744
WT Pi+	453758	0.453758
pho4Δ Pi-	1.23699e+06	1.23699
pho4Δ Pi+	785831	0.785831
Name	PC(32:2)	PC(33:2)	PC(34:0)	PC(34:1)	PC(34:2)	PC(34:3)	PC(34:4)	PC(35:1)	PC(35:2)	PC(35:3)	PC(35:4)	PC(36:1)	PC(36:2)	PC(36:3)	PC(36:4)	PC(36:5)	PC(37:2)	PC(37:3)	PC(38:1)	PC(38:2)	PC(38:3)	PC(38:4)	PC(39:2)	PC(39:3)	PC(39:4)	PC(40:1)	PC(40:2)	PC(40:3)
MT Pi- M3_1	87988	11436	29269	320048	1046752	56572	4819	3106	34808	24598	4702	207789	2554497	5241933	4051464	9603	6025	8475	4772	12962	9019	2926	2309	1889	422	260	1267	187	13739897
MT Pi- M3_1R	89373	11620	28181	314634	1046827	53331	4861	2754	32737	24963	4968	195570	2415729	5030937	3842221	10109	5519	8821	4371	12305	8734	2974	1741	1564	548	227	845	117	13156581
MT Pi- M3_2	72358	10106	23527	248653	918637	45855	4357	2076	28757	21534	4203	158655	1995027	4512542	3451118	8759	4495	7426	3376	9197	6900	2552	2177	1791	414	204	855	147	11545698
MT Pi- M3_2R	71554	10079	22992	249807	901953	45119	4166	2217	27777	20374	4298	151241	1923529	4377012	3319961	8023	4221	7043	3282	9123	7015	2203	1964	1675	370	156	749	213	11178116
MT Pi- Average	80318.2	10810.2	25992.2	283286	978542	50219.2	4550.75	2538.25	31019.8	22867.2	4542.75	178314	2.2222e+06	4790606	3666191	9123.5	5065	7941.25	3950.25	10896.8	7917	2663.75	2047.75	1729.75	438.5	211.75	929	166	12405073
SD MT Pi-	9678	832.257	3194.09	39388.8	79098.9	5630.26	343.407	478.109	3313.37	2264.33	356.619	27604.2	310208	412244	339388	921.067	849.5	842.849	736.8	2023.51	1115.02	360.467	249.043	140.929	76.4962	43.6988	230.345	42.4735	1.23699e+06
MT Pi+ M3_1	81178	44488	39423	427215	1347920	93725	20103	34594	305124	95230	23652	207055	2484500	5406675	6017513	42228	49659	69865	2503	29298	42475	19214	1634	1242	65	335	4846	98	16891857
MT Pi+ M3_1R	78147	43894	39343	428373	1346103	90426	19388	34738	295950	92340	22874	199825	2430105	5295149	5844743	41723	48668	69765	2389	29004	42039	18284	1352	1207	101	347	4544	89	16520910
MT Pi+ M3_2	94850	48637	40515	444491	1423749	99673	22629	37776	335349	98191	25741	216472	2679778	5863974	6525716	47920	55883	77509	2681	30727	45290	18544	1375	1438	115	525	4227	93	18243868
MT Pi+ M3_2R	91452	48132	40883	439723	1425250	95172	22744	38229	327456	97662	26425	215497	2606270	5652304	6335718	46755	54706	77113	2261	30199	44519	18049	1129	1199	47	355	4729	1377	17745355
MT Pi+ Average	86406.8	46287.8	40041	434950	1.38576e+06	94749	21216	36334.2	315970	95855.8	24673	209712	2.55016e+06	5.55453e+06	6.18092e+06	44656.5	52229	73563	2458.5	29807	43580.8	18522.8	1372.5	1271.5	82	390.5	4586.5	414.25	1.73505e+07
SD MT Pi+	8006.38	2441.95	775.192	8502.93	44748.1	3836.74	1723.53	1936.08	18492.4	2675.07	1682.16	7831.05	113539	254594	306900	3138.85	3595.04	4331.03	178.254	796.65	1570.72	503.229	206.641	112.56	31.4325	90.0426	269.996	641.844	785831
WT Pi- M3_1	4832	1579	2766	9679	40978	5567	508	335	1025	2836	506	9466	97205	251765	514260	1837	802	1382	715	2276	1863	133	89	224		89	360	43	953120
WT Pi- M3_1R	4329	1407	2629	9861	39451	4577	631	279	1029	2571	594	9110	98005	257038	515946	2075	921	1538	601	2354	1892	181	56	243		108	502	46	957974
WT Pi- M3_2	5627	2237	2942	11990	49268	7318	951	295	1548	4224	715	15280	150645	367296	660892	2556	1169	1566	999	3008	2584	124	41	424		104	526	72	1294401
WT Pi- M3_2R	5633	1986	2886	11842	48792	6937	862	283	1628	4259	766	14390	173672	358796	642786	2444	1257	1414	789	2791	2501	74	117	154		70	540	72	1287741
WT Pi- Average	5105.25	1802.25	2805.75	10843	44622.2	6099.75	738	298	1307.5	3472.5	645.25	12061.5	129882	308724	583471	2228	1037.25	1475	776	2607.25	2210	128	75.75	261.25	#DIV/0!	92.75	482	58.25	1123309
SD WT Pi-	639.785	378.081	138.834	1242.69	5131.35	1263.29	204.201	25.5865	325.54	894.645	117.562	3226.38	38438.7	62858.7	79292.9	331.929	211.743	90.5907	167.575	350.346	385.612	43.8406	34.0331	115.052	#DIV/0!	17.2313	82.8332	15.9243	193744
WT Pi+ M3_1	78108	42962	35871	381468	1310852	93853	17910	29964	273787	95117	24289	198419	2379928	5496797	6026435	40220	47089	68184	3148	31346	46149	17356	925	1618	91	514	5396	75	16747871
WT Pi+ M3_1R	74322	41713	35626	371411	1284065	91538	16295	28107	260694	91424	22871	195742	2354004	5382939	5996143	39069	44665	65178	2850	29794	45122	17103	1086	1536	173	523	5518	127	16499638
WT Pi+ M3_2	76588	42474	30761	337891	1265871	87699	16575	25946	262779	91643	23314	174734	2139668	5256691	5855120	39072	44407	68060	2639	29718	43342	16182	1130	1738	177	414	4350	184	15939167
WT Pi+ M3_2R	75375	42435	31089	342554	1271441	83081	16149	26192	257078	90027	22300	168473	2091200	5217798	5811173	36911	44092	64782	2150	29765	41998	16813	1131	1608	88	457	4354	131	15790645
WT Pi+ Average	76098.2	42396	33336.8	358331	1.28306e+06	89042.8	16732.2	27552.2	263584	92052.8	23193.5	184342	2241200	5.33856e+06	5.92222e+06	38818	45063.2	66551	2696.75	30155.8	44152.8	16863.5	1068	1625	132.25	477	4904.5	129.25	1.62443e+07
SD WT Pi+	1628.61	514.603	2789.86	21394	20032.2	4715.68	804.817	1875.69	7197.9	2164.6	840.037	14969.5	146946	126878	105134	1382	1370.68	1821.93	420.073	794.118	1846.14	505.605	97.6149	83.7218	49.4056	51.1664	639.915	44.53	453758

## Sheet: PE
Name	Total PE	x10^6
WT Pi-	382906	0.382906
WT Pi+	1.20697e+06	1.20697
pho4Δ Pi-	550780	0.55078
pho4Δ Pi+	1.33568e+06	1.33568
	SD
WT Pi-	27887	0.027887
WT Pi+	14052.7	0.0140527
pho4Δ Pi-	71509.3	0.0715093
pho4Δ Pi+	28945	0.028945
Name	PE(32:2)	PE(33:2)	PE(34:0)	PE(34:1)	PE(34:2)	PE(34:3)	PE(34:4)	PE(35:1)	PE(35:2)	PE(35:3)	PE(35:4)	PE(36:1)	PE(36:2)	PE(36:3)	PE(36:4)	PE(36:5)	PE(37:2)	PE(37:3)	PE(38:3)	PE(38:4)
MT Pi- M3_1	406		4346	127552	86712	2446	183		425	1105	534	2448	142087	238168	30567	121	44	137	74		637355
MT Pi- M3_1R	242		3531	117530	78760	2097	183	43	480	1028	494	2214	128138	216941	27292	96	57	52	43		579221
MT Pi- M3_2	236		3046	94372	67515	1968	209		440	747	497	1918	110123	202304	23842	53	94	45	41		507450
MT Pi- M3_2R	208		2877	92036	63887	1643	195	97	344	871	384	1844	105934	185510	22868	56	51	112	36		478953
MT Pi- Average	273		3450	107872	74218.5	2038.5	192.5	70	422.25	937.75	477.25	2106	121570	210731	26142.2	81.5	61.5	86.5	48.5		550745
SD MT Pi-	89.8962		658.514	17451	10462.5	332.099	12.3693	38.1838	57.0986	160.165	64.7733	278.458	16729.3	22349.2	3507.72	32.8278	22.3084	45.1405	17.253		71509.3
MT Pi+ M3_1	846	254	4048	134053	170497	13082	3121	615	5959	9569	5365	5206	298390	575368	94525	1223	2971	2938	928	246	1329204
MT Pi+ M3_1R	742	297	4134	134676	169278	13378	2936	738	6014	9033	5401	5242	290139	560299	91729	1294	2890	2746	1037	253	1302256
MT Pi+ M3_2	1117	341	4944	148736	171882	13677	3624	713	6301	9382	6058	5899	308996	587816	94221	1125	3076	2979	1267	184	1372338
MT Pi+ M3_2R	1112	253	4422	144597	168326	12775	3876	721	5498	9281	5617	5875	308745	566652	92587	1078	3236	2928	1072	273	1338924
MT Pi+ Average	954.25	286.25	4387	140516	169996	13228	3389.25	696.75	5943	9316.25	5610.25	5555.5	301568	572534	93265.5	1180	3043.25	2897.75	1076	239	1.33568e+06
SD MT Pi+	189.86	41.8678	404.312	7305.22	1539.74	387.568	435.671	55.488	332.408	223.367	318.569	383.191	9081.23	11914.5	1331.73	97.0807	149.366	103.545	141.329	38.4101	28945
WT Pi- M3_1	134	70	395	10579	78874	1304	48		383	950	351	523	39496	193229	36141	65	80	88	80		362790
WT Pi- M3_1R	169	70	298	9937	77646	1169			501	1161	248	534	38205	189269	37152	141	114	102	113		356829
WT Pi- M3_2	181	42	460	11308	87392	1928	38		413	1571	537	522	44560	223797	42431	43	198	125	115		415661
WT Pi- M3_2R	141	70	413	10968	83623	1626	121	40	573	1186	403	554	41663	214192	40096	143	160	88	94		396154
WT Pi- Average	156.25	63	391.5	10698	81883.8	1506.75	69	40	467.5	1217	384.75	533.25	40981	205122	38955	98	138	100.75	100.5		382858
SD WT Pi-	22.3812	14	68.0906	588.298	4486.38	340.027	45.31	#DIV/0!	86.3385	258.652	120.212	14.8633	2780.03	16570.9	2860.88	51.601	51.7172	17.4619	16.6233		27887
WT Pi+ M3_1	685	164	4417	139067	149143	10596	2130	590	5318	8800	4947	5024	274517	518348	83288	800	2700	2326	1006	294	1214160
WT Pi+ M3_1R	774	285	4586	134645	146528	10313	2206	632	5223	9181	4439	4947	274062	527922	86369	973	2379	2192	956	183	1218795
WT Pi+ M3_2	772	172	4502	128487	161146	10019	2226	772	5168	8785	5024	4912	262414	523057	82686	1004	2769	2727	1076	246	1207964
WT Pi+ M3_2R	733	347	4070	129398	155949	11006	2001	743	5128	8566	5156	4604	259708	509229	83321	993	2536	2310	992	182	1186972
WT Pi+ Average	741	242	4393.75	132899	153192	10483.5	2140.75	684.25	5209.25	8833	4891.5	4871.75	267675	519639	83916	942.5	2596	2388.75	1007.5	226.25	1.20697e+06
SD WT Pi+	41.833	89.1777	226.593	4926.64	6624.96	420.513	101.933	87.1106	82.2977	255.464	313.769	184.529	7719.2	7965.04	1661.18	95.8627	174.579	233.283	50.2892	54.1872	14052.7

## Sheet: PS
	Total PS	x10^6						Name	PS(28:0)	PS(32:0)	PS(34:0)	PS(34:1)	PS(34:2)	PS(35:1)	PS(35:2)	PS(36:1)	PS(36:2)	PS(36:3)	PS(36:4)
WT Pi-	348761	0.348761						MT Pi- M3_1	241312	578	12419	109577	19955	75		472	9474	2535	187	396584
WT Pi+	489934	0.489934						MT Pi- M3_1R	222290	670	10606	97736	17107	61	77	357	8541	2170	151	359766
pho4Δ Pi-	360576	0.360576						MT Pi- M3_2	233605	836	9503	87302	15595	48	74	393	6842	1876	272	356346
pho4Δ Pi+	598655	0.598655						MT Pi- M3_2R	220178	640	8525	77786	13045		33	676	6605	1938	182	329608
	SD							MT Pi- Average	229346	681	10263.2	93100.2	16425.5	61.3333	61.3333	474.5	7865.5	2129.75	198	360576
	31309.5	0.0313095						SD MT Pi-	9919.07	110.206	1669.75	13676.2	2889.02	13.5031	24.5832	142.662	1375.98	298.331	51.8395	27532.7
	6677.95	0.00667795
	27532.7	0.0275327						MT Pi+ M3_1	186880	681	27780	251168	60873	1935	1579	1639	36563	16464	1863	587425
	30910.1	0.0309101						MT Pi+ M3_1R	181458	509	25835	235852	60798	1490	1613	1637	36238	16763	1860	564053
								MT Pi+ M3_2	210807	618	29125	263621	67537	1664	1348	1474	40449	18526	2096	637265
								MT Pi+ M3_2R	201716	610	26593	249249	64994	1538	1457	1521	38168	18012	2019	605877
								MT Pi+ Average	195215	604.5	27333.2	249972	63550.5	1656.75	1499.25	1567.75	37854.5	17441.2	1959.5	598655
								SD MT Pi+	13467.3	71.1454	1437.9	11367	3302.58	199.485	121.052	83.3602	1924.47	986.151	117.452	30910.1
								WT Pi- M3_1	189007	677	7703	68467	30566	69	183	965	13851	6555	439	318482
								WT Pi- M3_1R	190855	671	8267	71672	30559	90	215	1212	13730	7370	420	325061
								WT Pi- M3_2	229975	695	8438	78352	35294	113	255	606	15140	7981	565	377414
								WT Pi- M3_2R	230829	616	7914	75351	34687		261	784	14974	8064	606	374086
								WT Pi- Average	210166	664.75	8080.5	73460.5	32776.5	90.6667	228.5	891.75	14423.8	7492.5	507.5	348761
								SD WT Pi-	23380.7	34.0624	333.075	4306.37	2568.49	22.0076	36.565	258.965	736.007	697.414	91.9366	31309.5
								WT Pi+ M3_1	122048	499	25866	235388	52062	1257	1501	3698	29953	13275	2174	487721
								WT Pi+ M3_1R	119489	615	25672	239689	54941	1348	1300	3787	30707	12587	2123	492258
								WT Pi+ M3_2	148835	550	24342	218039	55901	1214	1209	1344	30308	14124	1871	497737
								WT Pi+ M3_2R	141524	602	22760	213726	55302	1374	1336	1054	29519	13002	1823	482022
								WT Pi+ Average	132974	566.5	24660	226710	54551.5	1298.25	1336.5	2470.75	30121.8	13247	1997.75	489934
								SD WT Pi+	14444.1	53.044	1436.4	12748	1706.24	75.3055	121.996	1473.7	506.291	649.497	176.404	6677.95

## Sheet: DGTS
Name	Total DGTS	x10^6						Name	DGTS(32:2)	DGTS(33:2)	DGTS(34:0)	DGTS(34:1)	DGTS(34:2)	DGTS(34:3)	DGTS(35:1)	DGTS(35:2)	DGTS(35:3)	DGTS(36:0)	DGTS(36:1)	DGTS(36:2)	DGTS(36:3)	DGTS(36:4)	DGTS(36:5)	DGTS(37:1)	DGTS(37:2)	DGTS(37:3)	DGTS(37:4)	DGTS(38:1)	DGTS(38:2)	DGTS(38:3)	DGTS(41:0)	DGTS(41:1)	DGTS(42:1)	DGTS(42:2)	DGTS(42:6)
WT Pi-	8.559e+06	8.559						MT Pi- M3_1				1859	7585							464	941	767									86				66	11768
WT Pi+	28208	0.028208						MT Pi- M3_1R				2219	9204							350	1083	609									152				46	13663
pho4Δ Pi-	10684	0.010684						MT Pi- M3_2				1322	4936							409	759	405									72					7903
pho4Δ Pi+	3237.5	0.0032375						MT Pi- M3_2R				1505	6067							414	641	596						33			146					9402
	SD							MT Pi- Average				1726.25	6948							409.25	856	594.25									114				56	10684
WT Pi-	211935	0.211935						SD MT Pi-				396.986	1854.69							46.6574	195.267	148.188									40.8901				14.1421	2544.73
WT Pi+	28808.3	0.0288083
pho4Δ Pi-	2544.73	0.00254473						MT Pi+ M3_1				297	1327							73	128	291														2116
pho4Δ Pi+	2018.73	0.00201873						MT Pi+ M3_1R				550	4606							294	321	456									35					6262
								MT Pi+ M3_2				335	1579							125	58	109										10				2216
								MT Pi+ M3_2R				314	1423							146	205	268														2356
								MT Pi+ Average				374	2233.75							159.5	178	281									35	10				3237.5
								SD MT Pi+				118.358	1584.91							94.7717	112.662	141.984														2018.73
								WT Pi- M3_1	116409	27526	76665	1257574	3138582	85651	32965	262043	30050	8533	153063	841727	627794	1762937	40698	1018	4478	2891	257	4927	23619	7530	2863	148	1467	1852	2531	8515798
								WT Pi- M3_1R	111256	26317	74635	1216667	3050332	83994	31720	253801	30117	8045	153597	823487	621310	1754715	38786	1011	4356	2717	138	4243	22958	7230	2964	100	1133	1736	2460	8329825
								WT Pi- M3_2	122831	31219	78636	1292855	3236731	91236	33371	258811	29504	8552	166856	921550	638167	1838477	41621	1181	4288	2910	134	4587	24426	6808	2404	57	1077	1489	2493	8842271
								WT Pi- M3_2R	114385	30407	77667	1257158	3108386	87760	33168	257710	28507	8588	157160	895705	629901	1771944	39912	825	4078	2495	127	3912	23768	6755	2833	91	966	1584	2300	8548092
								WT Pi- Average	116220	28867.2	76900.8	1.25606e+06	3.13351e+06	87160.2	32806	258091	29544.5	8429.5	157669	870617	629293	1.78202e+06	40254.2	1008.75	4300	2753.25	164	4417.25	23692.8	7080.75	2766	99	1160.75	1665.25	2446	8.559e+06
								SD WT Pi-	4890.45	2324.1	1711.47	31140.4	77953.2	3123.8	742.731	3400.29	744.162	257.346	6388.96	45750.9	6954.44	38291.2	1202.47	145.516	167.579	192.832	62.1664	437.531	602.388	367.245	247.754	37.55	215.639	160.776	101.564	211935
								WT Pi+ M3_1				1850	10831			286				1064	992	1499		57							62					16641
								WT Pi+ M3_1R				8943	46490			1283				4067	4144	5991													125	71043
								WT Pi+ M3_2				656	5831			131				480	591	868														8557
								WT Pi+ M3_2R				2310	10925			316				905	934	1201														16591
								WT Pi+ Average				3439.75	18519.2			504				1629	1665.25	2389.75		57							62				125	28208
								SD WT Pi+				3734.46	18798.4			525.623				1643.92	1661.95	2414.63														28808.3

## Sheet: DGTA
Name	Total DGTA	x10^4					Name	DGTA (35:1)	DGTA(35:2)	DGTA(35:3)	DGTA(36:0)	DGTA(36:1)	DGTA(37:1)	DGTA(37:2)	DGTA(37:3)	DGTA(37:4)	DGTA(38:1)	DGTA(38:2)	DGTA(38:3)	DGTA(41:0)	DGTA(41:1)	DGTA(42:1)	DGTA(42:2)	DGTA(42:6)
WT Pi-	162405	16.2405					MT Pi- M3_1		59																59
WT Pi+	450	0.045					MT Pi- M3_1R		127																127
pho4Δ Pi-	80.5	0.00805					MT Pi- M3_2		60																60
pho4Δ Pi+	32.3333	0.00323333					MT Pi- M3_2R		76																76
	SD						MT Pi- Average		80.5																80.5
WT Pi-	9092.14	0.909214					SD MT Pi-		31.9635																31.9635
WT Pi+	521.665	0.0521665
pho4Δ Pi-	31.9635	0.00319635					MT Pi+ M3_1
pho4Δ Pi+	18.7705	0.00187705					MT Pi+ M3_1R		54																54
							MT Pi+ M3_2		21																21
							MT Pi+ M3_2R		22																22
							MT Pi+ Average		32.3333																32.3333
							SD MT Pi+		18.7705																18.7705
							WT Pi- M3_1	29184	19547	30050	14176	5113	3509	10368	21520	2467	2412	13353	4426	232	2195	1091	343	2553	162539
							WT Pi- M3_1R	27838	13750	30117	13596	5390	3319	10133	20871	1759	1738	11903	4165	252	2220	971	353	2452	150827
							WT Pi- M3_2	28717	23197	29504	17942	5637	4162	10730	21603	2068	2405	15678	4404	282	2619	1185	472	2444	173049
							WT Pi- M3_2R	27190	22450	28507	15689	5460	3762	9187	20999	2125	2456	14674	4685	147	2229	1028	309	2307	163204
							WT Pi- Average	28232.2	19736	29544.5	15350.8	5400	3688	10104.5	21248.2	2104.75	2252.75	13902	4420	228.25	2315.75	1068.75	369.25	2439	162405
							SD WT Pi-	891.166	4290	744.162	1939.77	217.744	364.396	659.116	367.033	290.131	343.908	1637.84	212.557	57.9332	202.678	91.6965	71.0417	101.018	9092.14
							WT Pi+ M3_1		219																219
							WT Pi+ M3_1R		1229																1229
							WT Pi+ M3_2		121																121
							WT Pi+ M3_2R		231																231
							MT Pi+ Average		450																450
							SD WT Pi+		521.665																521.665
