# Supplementary material for: The PHO signaling pathway directs lipid remodeling in Cryptococcus neoformans via DGTS synthase to recycle phosphate during phosphate deficiency
Source: PLoS One. 2019 Feb 21;14(2):e0212651. doi: 10.1371/journal.pone.0212651 (PMC6383925; doi:10.1371/journal.pone.0212651)
Supplement: S3 Table — (XLSX) [file pone.0212651.s003.xlsx]

## Sheet: PC
		WT Pi-	WT Pi+	bta1Δ Pi-	bta1Δ Pi+
	Total PC	6.95281e+07	7.78164e+08	6.16213e+08	8.49843e+08
	SD	3.38705e+07	6.48152e+07	9.37684e+07	3.74093e+07
	Total PC x10^6	69.5281	778.164	616.213	849.843
	SD	33.8705	64.8152	93.7684	37.4093
Peak area
Name		PC(32;2)	PC(33;2)	PC(34;0)	PC(34;1)	PC(34;2)	PC(34;3)	PC(34;4)	PC(35;1)	PC(35;2)	PC(35;3)	PC(35;4)	PC(36;1)	PC(36;2)	PC(36;3)	PC(36;4)	PC(36;5)	PC(37,2)	PC(37;3)	PC(38;1)	PC(38;2)	PC(38;3)	PC(38;4)	PC(39;2)	PC(39;3)	PC(39;4)	PC(40,1)	PC(40,2)	PC(40;3)
WT Pi+ _2_R		7.3837e+07	5.81782e+06	5.48665e+06	6.00296e+07	9.34364e+07	4.10125e+07	6.85407e+06	1.16233e+07	2.56853e+07	3.06669e+06	3.09155e+07	1.16875e+07	1.19646e+08	1.94159e+08	5.19393e+07	4.66097e+07	7.24811e+06	7.48274e+06	712716	2.8246e+06	1.31868e+07	2.97332e+06	73111.9	463109	48456.2	842967	1.15349e+06	1.26413e+06	8.2008e+08
WT Pi+ _2		7.05449e+07	5.8802e+06	5.41773e+06	6.26329e+07	9.84564e+07	5.14292e+07	7.10528e+06	1.13687e+07	2.4357e+07	2.76945e+06	2.86621e+07	1.18113e+07	1.21209e+08	2.00486e+08	5.40405e+07	4.89255e+07	7.69517e+06	7.42036e+06	614444	2.86933e+06	1.30381e+07	3.19647e+06	60713.3	396861	42139.3	144423	1.19601e+06	1.46438e+06	8.43235e+08
WT Pi+ _1_R		2.40304e+07	3.2545e+06	2.89535e+06	3.27978e+07	9.3936e+07	1.94858e+07	2.94505e+06	4.18059e+06	1.96588e+07	1.01484e+07	1.61411e+07	9.96545e+06	1.0641e+08	1.78903e+08	1.73573e+08	2.17468e+07	1.25375e+06	3.40019e+06	2.46898e+06	1.18381e+06	8.75312e+06	2.48411e+06	268712	498005	53664.2	1.84981e+06	1.63769e+06	1.82596e+06	7.4575e+08
WT Pi+ _1		2.37662e+07	3.59898e+06	3.04605e+06	3.41243e+07	8.60179e+07	2.47806e+07	3.03642e+06	4.39974e+06	1.9984e+07	9.6752e+06	1.52921e+07	1.01288e+07	9.64057e+07	1.60949e+08	1.62385e+08	2.01735e+07	1.53482e+06	3.24594e+06	2.58476e+06	1.21752e+06	8.92958e+06	2.43717e+06	212920	444345	43175.3	1.71505e+06	1.77258e+06	1.68836e+06	7.0359e+08
WT Pi+ Average		4.80446e+07	4.63788e+06	4.21144e+06	4.73961e+07	9.29617e+07	3.4177e+07	4.9852e+06	7.89308e+06	2.24213e+07	6.41493e+06	2.27527e+07	1.08983e+07	1.10918e+08	1.83624e+08	1.10485e+08	3.43639e+07	4.43296e+06	5.38731e+06	1.59523e+06	2.02381e+06	1.09769e+07	2.77277e+06	153865	450580	46858.8	1.13806e+06	1.43994e+06	1.5607e+06	7.78164e+08
																														6.48152e+07
WT Pi- _2_R		1.3301e+06	463388	184057	1.82817e+06	8.1804e+06	1.37694e+06	135799	26842.8	60647.1	494485	375011	795849	8.24137e+06	3.89843e+07	3.67886e+07	526411	31288.5	76060.7	114047	88426.4	29444.6	1924.58	4495.37	1033.17	77.6032	80781.4	908846	768433	1.01897e+08
WT Pi- _2		1.21124e+06	472109	145460	1.40098e+06	7.60461e+06	1.70161e+06	121895	27193.8	51902.7	518493	333428	683982	6.88876e+06	3.62803e+07	3.56859e+07	511751	42160.9	66150.5	95948.5	93354.7	28373.9	107.354	3705.52	495.355	40.5405	60873.5	738854	694145	9.54638e+07
WT Pi- _1_R		486767	195395	88058	888025	3.37828e+06	557200	69261.5	20005.6	34420.1	197161	166359	409880	3.94993e+06	1.45208e+07	1.75433e+07	229294	32374.4	37471.6	44967.6	28330.2	18280.8	722.697	1568.86	649.239	40.4821	43376.6	228869	481463	4.36522e+07
WT Pi- _1		487230	200494	64595.7	675950	2.95101e+06	723091	60949.5	19537	24800.7	191271	159967	280847	2.92165e+06	1.17714e+07	1.57755e+07	194271	41374.7	32954.6	27335.4	30864.9	15633.1	668.013	1779.06	778.68	73.397	12651.6	117846	314579	3.7099e+07
WT Pi- Average		878834	332846	120543	1.19828e+06	5.52858e+06	1.08971e+06	96976.1	23394.8	42942.7	350352	258692	542640	5.50043e+06	2.53892e+07	2.64483e+07	365432	36799.6	53159.3	70574.7	60244.1	22933.1	855.661	2887.2	739.111	58.0057	49420.8	498604	564655	6.95281e+07
																														3.38705e+07
MT Btal Pi+ _2_R		3.84006e+07	4.04931e+06	4.96749e+06	5.59303e+07	1.03123e+08	2.31008e+07	3.92235e+06	6.1745e+06	2.46289e+07	9.76215e+06	1.81566e+07	9.11931e+06	9.67212e+07	1.74315e+08	1.76016e+08	3.12753e+07	1.89771e+06	3.55657e+06	1.47053e+06	1.80715e+06	6.36242e+06	803310	244739	586475	64155	1.37906e+06	1.10801e+06	1.33769e+06	8.0028e+08
MT Btal Pi+ _2		4.05132e+07	4.21919e+06	4.94813e+06	5.87867e+07	1.08594e+08	2.6904e+07	4.30999e+06	6.30471e+06	2.50262e+07	1.01882e+07	1.84647e+07	9.91479e+06	1.0236e+08	1.92425e+08	1.91194e+08	3.05655e+07	2.16426e+06	3.71058e+06	1.45783e+06	1.81745e+06	6.39665e+06	752474	240077	557025	52869.4	1.47039e+06	1.27599e+06	1.58776e+06	8.56201e+08
MT Btal Pi+ _1_R		3.43038e+07	3.11032e+06	4.50037e+06	5.19006e+07	9.059e+07	2.26169e+07	3.67463e+06	9.08744e+06	3.11375e+07	8.3137e+06	2.01302e+07	9.85394e+06	1.26586e+08	1.83627e+08	1.87304e+08	3.87995e+07	2.6092e+06	4.58676e+06	1.36569e+06	1.83406e+06	9.04287e+06	2.31394e+06	208249	756775	80174.1	1.02223e+06	1.22531e+06	1.26395e+06	8.51845e+08
MT Btal Pi+ _1		3.62304e+07	3.33915e+06	4.75827e+06	5.53896e+07	9.78964e+07	2.64901e+07	3.97118e+06	9.34139e+06	3.14853e+07	8.73764e+06	2.04252e+07	1.21123e+07	1.125e+08	2.02229e+08	1.96886e+08	4.13048e+07	2.97425e+06	4.85328e+06	1.43314e+06	2.01246e+06	9.20282e+06	2.48935e+06	205982	699053	76851.5	1.11857e+06	1.42724e+06	1.45321e+06	8.91044e+08
MT Btal Pi+ Average		3.7362e+07	3.67949e+06	4.79356e+06	5.55018e+07	1.00051e+08	2.4778e+07	3.96954e+06	7.72701e+06	2.80695e+07	9.25042e+06	1.92942e+07	1.02501e+07	1.09542e+08	1.88149e+08	1.8785e+08	3.54862e+07	2.41135e+06	4.1768e+06	1.4318e+06	1.86778e+06	7.75119e+06	1.58977e+06	224762	649832	68512.5	1.24757e+06	1.25914e+06	1.41065e+06	8.49843e+08
																														3.74093e+07
MT Btal Pi- _2_R		3.27213e+07	1.3734e+06	2.4919e+06	2.77833e+07	1.40114e+08	7.47295e+06	941756	197264	2.26541e+06	2.92081e+06	3.27704e+06	1.78492e+06	1.79359e+07	1.12208e+08	1.43595e+08	5.81676e+06	60906.9	390181	3.89862e+06	226152	321942	104331	58740.9	20158.9	2953.49	543866	3.34358e+06	2.87057e+06	5.14742e+08
MT Btal Pi- _2		3.38354e+07	1.41994e+06	2.64422e+06	2.9889e+07	1.47988e+08	8.48156e+06	982224	219999	2.4326e+06	3.08023e+06	3.3236e+06	1.82618e+06	1.8536e+07	1.21222e+08	1.65088e+08	5.68734e+06	69053.4	411864	4.32653e+06	238693	355222	109737	58395.1	38081.5	2801.19	465306	3.4971e+06	3.14796e+06	5.59378e+08
MT Btal Pi- _1_R		4.96701e+07	3.74284e+06	3.87162e+06	4.26952e+07	1.71173e+08	1.68107e+07	2.03169e+06	511931	6.03559e+06	8.50525e+06	7.26865e+06	3.76162e+06	3.88107e+07	1.26476e+08	1.77756e+08	1.0839e+07	106941	706317	2.28232e+06	781058	578934	191591	321877	76460.3	11089.9	1.4894e+06	3.23775e+06	2.96419e+06	6.82708e+08
MT Btal Pi- _1		5.02933e+07	3.95901e+06	4.06925e+06	4.57932e+07	1.61558e+08	2.08614e+07	2.05669e+06	560887	6.51383e+06	9.17528e+06	7.05568e+06	2.56396e+06	4.00121e+07	1.34462e+08	1.93097e+08	1.13124e+07	126491	728136	3.59209e+06	828085	634456	194575	287297	152187	16021.4	1.44216e+06	3.46443e+06	3.21469e+06	7.08025e+08
MT Btal Pi- Average		4.163e+07	2.6238e+06	3.26925e+06	3.65402e+07	1.55208e+08	1.34066e+07	1.50309e+06	372520	4.31186e+06	5.92039e+06	5.23124e+06	2.48417e+06	2.88237e+07	1.23592e+08	1.69884e+08	8.41389e+06	90848.2	559125	3.52489e+06	518497	472639	150058	181577	71721.9	8216.5	985183	3.38572e+06	3.04935e+06	6.16213e+08
																														9.37684e+07

## Sheet: PE
		WT Pi-	WT Pi+	bta1Δ Pi-	bta1Δ Pi+
	Total PE	3.47339e+06	9.74833e+07	2.86069e+06	1.04021e+08
	SD	3.47339e+06	2.46897e+07	2.56171e+06	5.014e+06
	Total PE x10^6	3.47339	97.4833	2.86069	104.021
	SD	3.47339	24.6897	2.56171	5.014
Peak area
Name		PE(32;2)	PE(33;2)	PE(34;0)	PE(34;1)	PE(34;2)	PE(34;3)	PE(34;4)	PE(35;1)	PE(35;2)	PE(35;3)	PE(35;4)	PE(36;1)	PE(36;2)	PE(36;3)	PE(36;4)	PE(36;5)	PE(37,2)	PE(37;3)	PE(38;1)	PE(38;2)	PE(38;3)	PE(38;4)
WT Pi+ _2_R		83997.3	341722	597723	6.73677e+06	9.96542e+06	150159	177809	384866	1.22056e+06	395926	321072	1.94833e+06	1.93679e+07	3.42693e+07	3.53708e+07	4.58817e+06	221502	110709	10049.8	396223	533433	128325	1.17321e+08
WT Pi+ _2		52367.5	342641	604616	6.73862e+06	1.04463e+07	163873	189288	409082	1.21241e+06	377420	419443	1.96117e+06	2.01594e+07	3.43457e+07	3.70286e+07	4.48583e+06	252759	109984	11396.1	363940	555173	125656	1.20356e+08
WT Pi+ _1_R		122755	310559	216708	2.49033e+06	4.02358e+06	122664	94877.7	119857	327366	806131	683060	1.04574e+06	1.05341e+07	2.8706e+07	2.34819e+07	2.5848e+06	53584.5	83189.2	3092.55	65003.3	185984	80739.8	7.6142e+07
WT Pi+ _1		214664	310231	235386	2.62111e+06	4.35161e+06	121565	101675	123246	120444	749862	1.16972e+06	1.056e+06	1.04275e+07	2.89509e+07	2.29996e+07	2.11266e+06	60886	81913.3	7624.06	42167.5	175037	80929.6	7.61147e+07
WT Pi+ Average		118446	326288	413608	4.64671e+06	7.19673e+06	139565	140912	259263	720196	582335	648324	1.50281e+06	1.51222e+07	3.1568e+07	2.97202e+07	3.44287e+06	147183	96448.9	8040.63	216833	362407	103913	9.74833e+07
																								2.46897e+07
WT Pi- _2_R		3494.46	7650.6	25391.8	298997	453840	21257.4	936.024	1730.26	4872.36	9365.06	10546.3	61241.2	614543	1.37383e+06	2.0978e+06	33209.5	1272.42	2045.92	133.271	524.26	716.089	197.306	5.02359e+06
WT Pi- _2		5920.67	8241.62	24477.6	283939	494480	24171.1	1003.36	2225.81	9174.91	11744.6	15734.7	50441.6	520966	1.43577e+06	2.09407e+06	22453.2	1869.75	2198.16	140.043	199.627	434.158	312.914	5.00997e+06
WT Pi- _1_R		1226.82	3422.55	11130.9	124070	138317	7510.48	481.055	1491.02	2029.32	2796.66	3747.79	21785.1	244406	475665	904686	10602	697.418	969.046	77.1051	195.732	392.116	123.172	1.95582e+06
WT Pi- _1		1654.99	2958.25	16216.9	184115	170279	8382.99	508.123	1388.14	3256.35	3051.78	4629.29	25087.2	250139	520461	702687	6730.47	1201.16	1062.62	17.746	43.2974	219.948	79.9154	1.90417e+06
WT Pi- Average		3074.23	5568.25	19304.3	222780	314229	15330.5	732.14	1708.81	4833.23	6739.53	8664.54	39638.8	407514	951431	1.44981e+06	18248.8	1260.19	1568.93	92.0412	240.729	440.578	178.327	3.47339e+06
																								1.78229e+06
MT Btal Pi+ _2_R		60722.2	231594	437910	4.92135e+06	5.37747e+06	94424.8	139040	164043	586845	895481	546733	1.60126e+06	1.62195e+07	3.39783e+07	2.76145e+07	3.88896e+06	83596	75811.3	4041.47	94606.5	190054	98132.2	9.73044e+07
MT Btal Pi+ _2		116437	250767	455570	5.08462e+06	5.89895e+06	124485	150334	202903	615733	963200	709487	1.59684e+06	1.69637e+07	3.72962e+07	3.07508e+07	3.68309e+06	91632.9	75307.9	10718.8	83979.8	189823	103256	1.05418e+08
MT Btal Pi+ _1_R		101772	260544	381357	4.28664e+06	6.75432e+06	102445	126223	279642	509032	809897	285367	1.65698e+06	1.66245e+07	3.46288e+07	3.15854e+07	4.80974e+06	114663	82173.5	17829.7	150033	302017	147738	1.04017e+08
MT Btal Pi+ _1		4648.25	272487	404171	4.55711e+06	7.23513e+06	116525	135395	289099	529751	843126	726258	1.70518e+06	1.78469e+07	3.60622e+07	3.32243e+07	4.58852e+06	115995	86000.1	17884.6	135387	302812	147245	1.09346e+08
MT Btal Pi+ Average		70895	253848	419752	4.71243e+06	6.31647e+06	109470	137748	233922	560340	877926	566961	1.64006e+06	1.69136e+07	3.54914e+07	3.07938e+07	4.24257e+06	101472	79823.2	12618.6	116002	246176	124093	1.04021e+08
																								5.014e+06
MT Btal Pi- _2_R		276.939	560.75	2624.23	36665.2	39126.8	1127.02	139.976	426.906	709.678	1297.34	1229.78	7539.62	76809.8	189112	276637	4687.61	119.531	405.96	26.2929	251.949	313.235	117.448	640205
MT Btal Pi- _2		724.522	400.766	2916.68	33559.1	42565.6	1467.06	134.282	384.204	519.038	1133.49	1316.2	6726.42	72397.3	177681	303282	3680.99	262.205	135.226	20.5252	73.1357	202.379	47.3195	649630
MT Btal Pi- _1_R		6919.49	3709.7	19928.1	216887	249238	18711.4	1772.81	2165.07	5733.81	14674.8	12036.9	44370.7	459013	1.49439e+06	2.31197e+06	54948.8	851.834	1672.56	178.338	332.132	1262.48	101.073	4.92087e+06
MT Btal Pi- _1		7742.58	4011.91	17664.6	215069	263585	19524.8	1373.56	1992.28	6431.73	14841.6	15015.4	43643.6	456851	1.56597e+06	2.54702e+06	46354.9	1139.93	2262.45	107.264	336.171	1124.21	21.5956	5.23208e+06
MT Btal Pi- Average		3915.88	2170.78	10783.4	125545	148629	10207.6	855.157	1242.11	3348.56	7986.81	7399.57	25570.1	266268	856787	1.35973e+06	27418.1	593.375	1119.05	83.1048	248.347	725.575	71.859	2.86069e+06
																								2.56171e+06

## Sheet: PS
		WT Pi-	WT Pi+	bta1Δ Pi-	bta1Δ Pi+
	Total PS	2.04022e+06	1.10004e+07	846335	1.09271e+07
	SD	1.25308e+06	1.19122e+06	673419	1.14302e+06
	Total PS x10^6	2.04022	11.0004	0.846335	10.9271
	sd	1.25308	1.19122	0.673419	1.14302
Peak area
Name		PS(28;0)	PS(32;0)	PS(34;0)	PS(34;1)	PS(34;2)	PS(35,1)	PS(35;2)	PS(36;1)	PS(36;2)	PS(36;3)	PS(36;4)
WT Pi+ _2_R		3821.99	675.992	93533	1.11064e+06	1.85198e+06	602203	17644.6	320145	3.39818e+06	1.85569e+06	491416	9.74592e+06
WT Pi+ _2		4283.8	1925.76	100776	1.21167e+06	1.86721e+06	795717	18438.7	338130	3.67876e+06	1.80907e+06	524305	1.03503e+07
WT Pi+ _1_R		5679.52	1973.39	321750	3.59981e+06	2.50176e+06	173934	32150.3	219968	2.3982e+06	1.67632e+06	548506	1.14801e+07
WT Pi+ _1		6088.71	2705.31	374270	3.89867e+06	2.54059e+06	512305	37751.4	238834	2.58833e+06	1.62871e+06	597122	1.24254e+07
WT Pi+ Average		4968.5	1820.11	222582	2.4552e+06	2.19038e+06	521040	26496.2	279269	3.01587e+06	1.74245e+06	540337	1.10004e+07
													1.19122e+06
WT Pi- _2_R		7788.2	47.204	95232.1	1.2405e+06	458629	7658.87	2172.63	150449	1.61394e+06	122874	13673.9	3.71297e+06
WT Pi- _2		4887.82	450.017	35391	461861	391815	13102.3	2659.05	30228.2	333644	146183	15348.1	1.43557e+06
WT Pi- _1_R		6663.04	27.4247	83641.9	921951	261177	3819.76	1232.37	77311.6	791011	50618.3	7466.81	2.20492e+06
WT Pi- _1		5643.78	31.9966	22779.7	257441	248657	1158.45	945.882	15960.4	175584	71290.7	7920.78	807414
WT Pi- Average		6245.71	139.161	59261.2	720437	340069	6434.85	1752.48	68487.2	728546	97741.5	11102.4	2.04022e+06
													1.25308e+06
MT Btal Pi+ _2_R		5046.26	1259.6	228996	2.76048e+06	2.21968e+06	175838	10687.8	139818	2.26417e+06	1.45314e+06	240431	9.49955e+06
MT Btal Pi+ _2		6321.88	837.915	222227	4.18703e+06	2.28676e+06	358070	11350	226677	2.45713e+06	1.48453e+06	256954	1.14979e+07
MT Btal Pi+ _1_R		5101.76	1285.89	210434	1.74391e+06	2.23012e+06	643286	27485.7	185455	2.90666e+06	1.97374e+06	656966	1.05844e+07
MT Btal Pi+ _1		5482.83	1372.69	202393	2.75054e+06	2.29114e+06	751539	28673.1	287759	3.09364e+06	2.00594e+06	707947	1.21264e+07
MT Btal Pi+ Average		5488.19	1189.02	216012	2.86049e+06	2.25692e+06	482183	19549.2	209928	2.6804e+06	1.72934e+06	465575	1.09271e+07
													1.14302e+06
MT Btal Pi- _2_R		6797.77	2.17597	11236.3	144102	28094.5	77.0181	32.0004	5154.46	47982.5	2894.55	508.826	246882
MT Btal Pi- _2		6599.64	20.2396	32829.4	235004	29204.5	235.246	50.7902	4318.67	47725	4199.9	671.811	360860
MT Btal Pi- _1_R		4083.47	20.8657	65079.4	1.36601e+06	107212	421.734	494.065	12345.1	116259	12424.6	1871.79	1.68622e+06
MT Btal Pi- _1		8054.05	36.5183	113469	701962	106334	354.753	46.7788	13367.7	134364	10198.5	3194.47	1.09138e+06
MT Btal Pi- Average		6383.73	19.9499	55653.4	611768	67711.2	272.188	155.909	8796.47	86582.8	7429.39	1561.72	846335
													673419

## Sheet: DGTS
		WT Pi-	WT Pi+	bta1Δ Pi-	bta1Δ Pi+
	Total DGTS	3.46002e+08	259712	87672.2	15190.1
	SD	5.98502e+07	169055	17626.7	2583.69
	Total DGTS x10^6	346.002	0.259712	0.0876722	0.0151901
	SD	59.8502	0.169055	0.0176267	0.00258369
Peak area
Name		DGTS(32;2)	DGTS(33;2)	DGTS(34;0)	DGTS(34;1)	DGTS(34;2)	DGTS(34;3)	DGTS(34;4)	DGTS(35;1)	DGTS(35;2)	DGTS(35;3)	DGTS(36;0)	DGTS(36;1)	DGTS(36;2)	DGTS(36;3)	DGTS(36;4)	DGTS(36;5)	DGTS(37;1)	DGTS(37;2)	DGTS(37;3)	DGTS(37;4)	DGTS(38;1)	DGTS(38;2)	DGTS(38;3)	DGTS(41;0)	DGTS(41;1)	DGTS(42;1)	DGTS(42;2)	DGTS(42;6)
WT Pi+ _2_R		307.804	1140.14	538.973	10128.6	67910.7	558.97	326.603	69.7612	1282.48	14.3227	64.3546	311.259	8912.41	9394.26	33556.4	509.198	27.2533	238.26	37.5836	6.16198	248.263	113.452	35.0853	15.2988	36.0395	56.4229	160.275	63.5173	136064
WT Pi+ _2		318.187	516.269	386.57	7061.88	51916	324.12	190.031	70.1356	1411.23	32.5071	142.373	439.375	6399.61	7290.84	21018.6	282.677	183.264	45.873	46.3957	22.8935	29.9334	89.706	120.906	113.017	50.7097	28.8234	92.5422	12.3824	98636.8
WT Pi+ _1_R		352.412	4462.86	4247.01	38224.2	285265	936.938	185.909	323.289	1683.03	101.989	55.1275	389.292	13812.5	26403	67889.7	528.735	718.241	27.571	20.435	25.0821	412.448	198.054	2.84261	18.5192	72.5744	89.4822	120.928	67.8663	446635
WT Pi+ _1		867.019	2913.34	1587.97	33094.5	227876	1786.17	252.118	597.083	1662.48	48.9538	28.6856	241.853	10969.6	19262.5	54393.1	573.201	573.546	21.8976	34.6604	16.7433	142.811	83.9425	24.2791	62.6271	107.011	74.4562	193.62	22.452	357512
WT Pi+ Average		461.355	2258.15	1690.13	22127.3	158242	901.551	238.665	265.067	1509.81	49.4432	72.6353	345.445	10023.5	15587.6	44214.4	473.453	375.576	83.4004	34.7687	17.7202	208.364	121.289	45.7783	52.3656	66.5836	62.2962	141.841	41.5545	259712
																														169055
WT Pi- _2_R		1.63896e+07	1.30225e+07	3.16498e+06	4.63446e+07	1.29777e+08	1.13994e+07	1.83853e+06	982281	1.29432e+07	4.83665e+06	113746	1.43509e+06	2.6918e+07	4.30257e+07	7.96208e+07	3.4904e+06	2.11672e+06	49544.3	67401.4	13287.3	101381	220016	71570.6	1569.42	1032.99	20601.5	16651.8	25783.3	3.98008e+08
WT Pi- _2		1.67844e+07	1.31917e+07	3.40954e+06	4.85094e+07	1.17956e+08	1.18829e+07	1.86995e+06	938335	1.25629e+07	4.65877e+06	148320	39.7642	3.1425e+07	4.37522e+07	8.44353e+07	3.28909e+06	2.26776e+06	41126.5	62112.3	11373.3	7407.39	231816	95425.9	624.921	1953.35	14928	31452.3	22699.3	3.97602e+08
WT Pi- _1_R		1.06791e+07	9.44166e+06	2.47828e+06	3.40283e+07	1.13897e+08	6.29824e+06	1.4098e+06	522342	6.89644e+06	2.58457e+06	53498.5	669754	1.53993e+07	2.65531e+07	6.14738e+07	2.07954e+06	1.81272e+06	25188.3	41643.2	8808.75	81479.7	105178	38299.7	1187.76	451.835	13177.6	9440.21	24133.4	2.96626e+08
WT Pi- _1		1.06757e+07	1.03791e+07	2.26275e+06	3.12086e+07	1.09623e+08	6.69768e+06	1.56643e+06	382125	5.10133e+06	2.2808e+06	73902.4	65.3515	1.71305e+07	2.51785e+07	6.54007e+07	1.90157e+06	1.53831e+06	23901.7	34104.9	7989.36	81061.4	121718	54005.3	634.57	1580.71	6556.02	22555.1	15716.4	2.91771e+08
WT Pi- Average		1.36322e+07	1.15087e+07	2.82889e+06	4.00227e+07	1.17813e+08	9.06956e+06	1.67118e+06	706270	9.37594e+06	3.5902e+06	97366.7	526238	2.27182e+07	3.46274e+07	7.27326e+07	2.69015e+06	1.93388e+06	34940.2	51315.4	10364.7	67832.3	169682	64825.4	1004.17	1254.72	13815.8	20024.9	22083.1	3.46002e+08
																														5.98502e+07
MT Btal Pi+ _2_R		83.4879	138.613	154.751	1075.99	4801.92	41.1331	24.1707	37.8497	54.2952	9.50704	82.6789	95.1914	957.629	846.332	2297.26	15.5081	110.536	39.3591	8.18403	11.8846	46.76	151.246	34.1548	32.7074	83.8816	16.7308	151.445	24.438	11427.7
MT Btal Pi+ _2		27.206	126.342	277.21	2000.55	8238.26	88.5194	11.8645	20.3632	98.1935	14.5244	50.9719	21.154	496.933	1228.25	2947.45	29.5355	171.644	35.2516	9.95346	13.6243	6.49445	47.1342	84.0498	17.034	32.2484	10.2214	94.216	53.8338	16253
MT Btal Pi+ _1_R		19.1485	66.754	100.883	2139.35	6699.92	31.0674	1.22487	341.488	58.5441	5.84399	62.8013	80.0201	1115.22	1232.1	2947.99	100.048	167.448	107.93	6.98072	24.6495	39.1056	95.2949	11.5271		179.038	41.022	102.701	21.2145	15799.3
MT Btal Pi+ _1		96.3149	245.611	168.785	1947.62	7928.94	28.6672	33.6201	43.5098	106.004	14.5522	24.4104	69.002	756.915	1282.81	3844.32	103.43	195	7.28881	42.2782	24.838	6.93381	79.5679	36.0627	47.6013	47.4447	8.02776	72.4847	18.3616	17280.4
MT Btal Pi+ Average		56.5394	144.33	175.408	1790.88	6917.26	47.3468	17.72	110.803	79.2592	11.1069	55.2156	66.3419	831.674	1147.37	3009.26	62.1305	161.157	47.4573	16.8491	18.7491	24.8235	93.3107	41.4486	32.4476	85.6531	19.0005	105.212	29.462	15190.1
																														2583.69
MT Btal Pi- _2_R		92.0465	610.42	168.588	4834.72	47737.4	128.489	50.497	114.345	289.893	26.5829	34.5829	55.7676	1060.64	3420.66	9044.88	134.227	198.155	55.2919	19.5561	23.7748	86.3328	91.0154	15.711	59.3319	33.6719	63.0636	98.0947	47.4356	68595.2
MT Btal Pi- _2		223.584	452.485	732.987	6411.92	57319.8	396.035	31.798	40.8956	494.917	43.4952	57.5933	212.389	1036.04	3933.11	10364.7	54.2285	29.336	26.752	13.9745	19.0417	1.58366	88.1178	38.8236	93.4062	43.3605	41.5402	113.178	3.27768	82318.4
MT Btal Pi- _1_R		243.118	293.978	483.154	6877.99	63416.6	245.014	75.0842	68.113	645.089	27.7203	40.7107	191.954	1504.14	4349.66	9586.58	88.5981	37.809	74.2625	10.4997	5.35796	254.806	37.0593	18.5995	31.9455	73.6916	29.3836	161.433	36.0952	88908.5
MT Btal Pi- _1		234.234	424.326	604.922	7382.39	80814.6	464.615	25.4291	158.784	983.38	73.2997	58.4051	124.711	1763.9	5245.27	11745.7	132.185	40.909	14.6323	130.166	33.1377	178.243	34.7105	4.02264	66.6002	29.0582		73.3881	25.6279	110867
MT Btal Pi- Average		198.245	445.302	497.413	6376.75	62322.1	308.538	45.7021	95.5345	603.32	42.7745	47.823	146.206	1341.18	4237.17	10185.5	102.31	76.5522	42.7347	43.549	20.328	130.241	62.7257	19.2892	62.8209	44.9455	44.6625	111.523	28.1091	87672.2
																														17626.7

## Sheet: DGTA
		WT Pi-	WT Pi+	bta1D Pi-	bta1D Pi+
	Total DGTA	5.26806e+06	11185.5	3187.25	4196.5
	SD	1.64683e+06	7758.31	186.889	904.42
	Total DGTA x10^4	526.806	1.11855	0.318725	0.41965
	SD	164.683	0.775831	0.0186889	0.090442
Peak area
Name		DGTA(32;2)	DGTA(33;2)	DGTA(34;0)	DGTA(34;1)	DGTA(34;2)	DGTA(34;4)	DGTA(35;1)	DGTA(35;2)	DGTA(35;3)	DGTA(36;0)	DGTA(36;1)	DGTA(36;2)	DGTA(36;3)	DGTA(36;4)	DGTA(36;5)	DGTA(37;1)	DGTA(37;2)	DGTA(37;3)	DGTA(37;4)	DGTA(38;1)	DGTA(38;2)	DGTA(38;3)	DGTA(42;6)	Total DGTA
WT Pi+ _1		273	253	4210	898	4651	102	68	303	169	25	195	270	541	2525	83	64	86	47	48		41	40	1817	16709
WT Pi+ _1_R		224	465	3543	361	7396	116	74	307	49	273	83	520	544	2801	61	63	13	9	33		367	142	1533	18977
WT Pi+ _2		147	29	1106	110	598	39	16	73	512	133	136	144	102	103	118	24	22	36	16		91	12	1558	5125
WT Pi+ _2_R		103	287	1152	28	564	27	37	33	32	105	320	151	29	217	165	32	34	56	123		23	13	400	3931
WT Pi+ Average			258.5	2502.75	349.25	3302.25	71	48.75	179	190.5	134	183.5	271.25	304	1411.5	106.75	45.75	38.75	37	55		130.5	51.75	1327	11185.5
																									7758.31
WT Pi- _1		447	10428	6492	13588	2150	1654	232460	275502	16567	544118	126306	3855	72	880	2200	31673	58085	182903	58018	2227281	94600	2923	16176	3908378
WT Pi- _1_R		266	10152	6798	14668	2300	1995	237258	262046	14724	580696	123538	4818	504	1064	3019	33663	64261	140220	61784	2016357	174059	3136	25734	3783060
WT Pi- _2		569	16710	17871	18656	3378	2259	260828	519080	21958	1425522	207207	7081	713	1928	2775	58127	110382	288029	123502	1841064	1860023	3981	32942	6824585
WT Pi- _2_R		772	16254	15511	21666	5112	2767	291299	486365	22747	1420746	219540	10054	89	3016	3182	79015	119985	242260	141379	1439392	1980070	4031	30984	6556236
WT Pi- Average			13386	11668	17144.5	3235	2168.75	255461	385748	18999	992770	169148	6452	344.5	1722	2794	50619.5	88178.2	213353	96170.8	1.88102e+06	1027188	3517.75	26459	5.26806e+06
																									1.64683e+06
MT Btal Pi+ _1		204	307	1279	63	38	28	32	15	21	14	64	17	86	183	33	20	15	40	54		9	57	799	3378
MT Btal Pi+ _1_R		8	256	1376	36	97	41	21	10	32	78	68	105	87	7	72	8	27	38	44		54	73	918	3456
MT Btal Pi+ _2		37	236	2112	67	82	23	42	26	74	24	73	10	158	55	75	32	2	5	36		18	102	1788	5077
MT Btal Pi+ _2_R		94	176	2363	51	161	17	29	6	48	65	25	142	126	65	40	12	22	12	58		48	40	1275	4875
MT Btal Pi+ Average			243.75	1782.5	54.25	94.5	27.25	31	14.25	43.75	45.25	57.5	68.5	114.25	77.5	55	18	16.5	23.75	48		32.25	68	1195	4196.5
																									904.42
MT Btal Pi- _1		36	45	1468	35	58	88	48	52	31	42	31	119	76	9	21	34	30	12	18		41	31	636	2961
MT Btal Pi- _1_R		37	150	1750	66	68	31	136	54	4	27	89	14	195	128	37	30	6	8	19		18	12	515	3394
MT Btal Pi- _2		41	164	1612	19	39	39	12	105	62	11	108	49	87	96	29	8	21	20	61		13	54	620	3270
MT Btal Pi- _2_R		28	171	1675	71	21	5	20	76	5	89	51	24	19	36	24	32	24	6	32		116	19	580	3124
MT Btal Pi- Average			132.5	1626.25	47.75	46.5	40.75	54	71.75	25.5	42.25	69.75	51.5	94.25	67.25	27.75	26	20.25	11.5	32.5		47	29	587.75	3187.25
																									186.889
